# Supplementary material for: Impact of the Elephant Trunk on Distal Remodelling After Surgery for Acute Type I Aortic Dissection
Source: Interdiscip Cardiovasc Thorac Surg. 2026 Jan 23;41(2):ivag023. doi: 10.1093/icvts/ivag023 (PMC12881956; doi:10.1093/icvts/ivag023)
Supplement: ivag023_Supplementary_Data [file ivag023_supplementary_data.zip]

Archive with 3 entries (3 files):
- Supplementary_material_20251121_YKP.docx
- FigureS1_IPTW.pdf
- FigureS2_TL_Ao_ratio_final.pdf
